# Supplementary material for: Effect of VTMS-Modified TiO2 Nanoparticles on CO2 Separation Performance of Polysulfone-Based Mixed Matrix Membranes
Source: Membranes (Basel). 2025 Nov 28;15(12):360. doi: 10.3390/membranes15120360 (PMC12734554; doi:10.3390/membranes15120360)
Supplement: Supplementary file 1 [file membranes-15-00360-s001.zip]

Archive with 1 entries (1 files):
- membranes-3861835-supplementary.pdf
